# Supplementary material for: Synthesis and Characterization of Edaravone Analogues as Remyelinating Agents and Putative Mechanistic Probes
Source: Molecules. 2023 Oct 4;28(19):6928. doi: 10.3390/molecules28196928 (PMC10574562; doi:10.3390/molecules28196928)
Supplement: Supplementary file 1 [file molecules-28-06928-s001.zip]

Archive with 2 entries (2 files):
- molecules-2630085-supplementary.pdf
- Table S1_supplementary_40923.xlsx
