# Supplementary material for: Synthesis and Characterization of Edaravone Analogues as Remyelinating Agents and Putative Mechanistic Probes
Source: Molecules. 2023 Oct 4;28(19):6928. doi: 10.3390/molecules28196928 (PMC10574562; doi:10.3390/molecules28196928)
Supplement: Supplementary file 1 [file molecules-28-06928-s001.zip › Table S1_supplementary_40923.xlsx]

## Sheet: Table S1
Table S1. In silico ADME studies
In silico ADME results performed using QikProp-
		Principal Descriptors:	Range 95%of Drugs)	1	2b	2c	2d	2e	2f	2g	4a	4b	4c	2h	3b	3c
		Solute Molecular Weight	(130/ 725)	174202	218212	232238	286293	342400	415374	204228	332355	304345	329358	229241	280326	190201
		Solute Dipole Moment (D)	(1/12.5)	4206	5412	5056	5117	5098	8065	3503	3095	6785	7375	5597	4951	5276
		Solute Total SASA	(300.0 / 1000.0)	402337	446047	489193	578109	700685	714058	448749	604934	575699	619859	493330	582008	413838
		Solute Hydrophobic SASA	(0.0 / 750.0)	142985	140315	237304	229027	351575	182516	191978	350846	298515	288060	181579	118369	101583
		Solute Hydrophilic SASA	(7.0 / 330.0)	59638	169310	115727	212817	214380	174924	117487	119680	123727	179992	173496	61826	113088
		Solute Carbon Pi SASA	(0.0 / 450.0)	199714	136422	136161	136266	134730	247465	139284	134408	153457	151807	138255	401814	199168
		Solute Weakly Polar SASA	(0.0 / 175.0)	0	0	0	0	0	109154	0	0	0	0	0	0	0
		Solute Molecular Volume (A^3)	(500.0 / 2000.0)	640861	724078	799173	961138	1192.2	1238.57	725905	1074.78	1010.84	1085984	801416	977756	663558
		Solute vdW Polar SA (PSA)	(7.0/200.0	43110	93411	79441	132440	132446	115916	66664	94096	81103	110969	96522	51676	65783
		Solute No. of Rotatable Bonds	(0.0 / 15.0)	0	1	1	4	8	3	2	2	3	3	2	4	2
		Solute as Donor - Hydrogen Bonds	(0.0 / 6.0)	0	1	0	1	1	1	1	0	1	0	0	0	1
		Solute as Acceptor - Hydrogen Bonds	(2.0 / 20.0)	3.5	5.5	5.5	9	9	8	5.2	7	6.7	8	6.5	5.2	5.2
		Solute Globularity (Sphere = 1)	(0.75 / 0.95)	0.893	0.874	0.851	0.815	0.776	0.781	0.870	0.839	0.846	0.824	0.846	0.819	0.889
		Solute Ionization Potential (eV)	(7.9 / 10.5)	8732	9027	8988	8940	8953	9044	8698	9089	8744	8822	8777	8767	8734
		Solute Electron Affinity (eV)	(-0.9 / 1.7)	0.091	0.602	0.556	0.440	0.446	1376	0.155	0.737	0.404	0.479	0.299	0.262	0.165
		Predictions for Properties:
		QP Polarizability (Angstroms^3)	(13.0 / 70.0)	21401	23.484M	26.487M	31.044M	37.708M	43.851M	22.943M	36.858M	33.839M	36.831M	25.955M	34.245M	21019
		QP log P for hexadecane/gas	(4.0 / 18.0)	5973	7.252M	7.281M	9.717M	12.054M	12.305M	6.899M	9.985M	9.779M	10.621M	7.697M	10.474M	6776
		QP log P for octanol/gas	(8.0 / 35.0)	8754	12564	11726	16.890M	18.910M	21.672M	11594	15.854M	16.616M	17.193M	12418	14.173M	11378
		QP log P for water/gas	(4.0 / 45.0)	5899	9534	7807	12.932M	12.345M	13.032M	8.691M	9.357M	10.392M	10.686M	8.988M	8.513M	8984
		QP log P for octanol/water	(-2.0 / 6.5)	1320	1091	1151	0.260	1634	3172	1063	2227	2167	1416	0.319	3184	0.800
		QP log S for aqueous solubility	(-6.5 / 0.5)	-2009	-2329	-1888	-2963	-4363	-6266	-2099	-3690	-3892	-3286	-1837	-3872	-1922
		QP log S - conformation independent	(-6.5 / 0.5)	-1743	-2163	-2048	-2138	-3203	-5339	-2011	-3544	-3422	-3016	-1521	-3568	-1760
		QP log K hsa Serum Protein Binding	(-6.5 / 0.5)	-0.458	-0.605	-0.576	-0.679	-0.296	0.247	-0.433	-0.219	-0.047	-0.497	-0.879	-0.104	-0.571
		QP log BB for brain/blood	(-3.0 / 1.2)	0.065	-0.974	-0.561	-1815	-2292	-1261	-0.591	-0.691	-0.770	-1383	-1174	-0.293	-0.511
		No. of Primary Metabolites	(1.0 / 8.0)	2	2	2	3	3	3	3	1	2	3	4	4	2
		Predicted CNS Activity (-- to ++)		1	-1	0	-2	-2	-2	0	0	-1	-2	-2	0	0
		HERG K+ Channel Blockage: log IC50	(concern below -5)	-4208	-2410	-4587	-5180	-5799	-6254	-4292	-4781	-4754	-5099	-4686	-6384	-4277
		Apparent Caco-2 Permeability (nm/sec)	(<25 po or , >500 great)	2693	62	791	95	91	217	761	726	664	194	224	2568	838
		Apparent MDCK Permeability (nm/sec)	(<25 po or , >500 great)	1443	31	384	38	37	376	368	350	318	84	98	1371	408
		QP log Kp for skin permeability	(Kp in cm /hr)	-1915	-4063	-3077	-4578	-4228	-3584	-3002	-3060	-2971	-4014	-4038	-0.859	-2710
		Jm, max transdermal transport rate	(microg ra ms/cm^2-hr)	20752	0.066	0.699	0.008	0.001	0	0.756	0.059	0.042	0.016	0.306	5199	5054
		Lipinski Rule of 5 Violations	(maximu m is 4)	0	0	0	0	0	0	0	0	0	0	0	0	0
		Jorgensen Rule of 3 Violations	(maximu m is 3)	0	0	0	0	0	1	0	0	0	0	0	0	0
		% Human Oral Absorption in GI (+-20%)	(<25% i s poor)	96	65	86	64	72	87	85	91	90	76	71	100	84
		Qual. Model for Human Oral Absorption	(>80% i s high)	HIGH	HIGH	HIGH	HIGH	HIGH	LOW	HIGH	HIGH	HIGH	HIGH	HIGH	HIGH	HIGH
